# Supplementary material for: Establishment and validation of a plasma oncofetal chondroitin sulfated proteoglycan for pan-cancer detection
Source: Nat Commun. 2023 Feb 6;14:645. doi: 10.1038/s41467-023-36374-7 (PMC9902466; doi:10.1038/s41467-023-36374-7)
Supplement: Supplementary file 3 — Source Data [file 41467_2023_36374_MOESM3_ESM.xlsx]

## Sheet: Fig1b
	A549	SW480	HCT116	LOVO	HT29	CaCo2	SW620	K180	K30
rVAR2-1_0nM	1	1	1	1	1	1	1	1	1
rVAR2-1_25nM	9.63222	9.88737	8.58302	7.37116	5.00811	4.79344	3.63104	1.97625	1.36116
rVAR2-1_50nM	13.5211	17.8227	14.8656	7.88104	10.0462	7.95879	6.92137	2.8805	1.74005
rVAR2-1_100nM	16.161	29.7842	23.2452	11.4948	16.145	12.9456	10.8828	3.98797	2.54667
rVAR2-1_200nM	15.016	46.7213	25.9532	10.1278	19.896	18.8196	15.5295	6.1005	3.7271
rVAR2-2_0nM	1	1	1	1	1	1	1	1	1
rVAR2-2_25nM	2.92231	1.68143	1.70111	1.8655	2.97728	2.87293	2.74273	1.20763	1.12387
rVAR2-2_50nM	4.29915	3.08966	3.00899	2.72402	3.01755	2.8552	5.20491	1.66739	1.21612
rVAR2-2_100nM	11.2784	4.80072	4.39252	5.23789	6.4229	4.67045	6.52351	2.52329	1.54879
rVAR2-2_200nM	15.7144	17.7572	12.9573	6.35543	9.81024	12.1493	10.4733	3.80415	2.37394
rVAR2-3_0nM	1	1	1	1	1	1	1	1	1
rVAR2-3_25nM	5.52969	2.88323	6.01397	5.11899	2.00292	6.2015	2.45204	1.4262	2.30822
rVAR2-3_50nM	7.76481	5.60527	9.69856	5.65049	3.92482	10.0089	3.71278	1.97325	3.32262
rVAR2-3_100nM	10.4299	9.76029	15.27	7.31081	7.39411	15.4939	5.90594	2.95772	4.96068
rVAR2-3_200nM	12.9692	16.3705	23.0285	7.88343	13.0722	19.3387	8.76519	4.22524	7.09668
rVAR2-4_0nM	1	1	1	1	1	1	1	1	1
rVAR2-4_25nM	11.2738	3.67854	5.77499	2.73398	3.21172	2.44092	2.68325	1.44619	1.50252
rVAR2-4_50nM	20.1474	6.87638	9.50956	3.05403	6.03528	3.5584	4.17361	2.00333	2.05071
rVAR2-4_100nM	31.7781	12.4341	17.4354	5.66236	10.8742	5.746	6.6353	3.10712	3.00995
rVAR2-4_200nM	41.8194	24.7159	26.0165	8.09133	19.8782	9.6629	10.7883	4.70539	4.43839
rVAR2-5_0nM	1	1	1	1	1	1	1	1	1
rVAR2-5_25nM	8.38486	2.19196	4.84976	2.17774	1.84523	1.77094	2.35791	1.10446	1.39673
rVAR2-5_50nM	20.2376	3.49562	8.79685	2.7949	2.93192	2.4775	3.44961	2.08845	4.48585
rVAR2-5_100nM	32.3643	6.47427	14.8082	3.90438	5.74711	3.84013	5.34592	5.81311	7.19431
rVAR2-5_200nM	40.5739	13.032	22.2104	6.20249	11.5395	6.62186	8.19229	8.4428	10.2681
rVAR2-6_0nM	1	1	1	1	1	1	1	1	1
rVAR2-6_25nM	2.15099	1.5471	2.79488	2.80086	1.44221	1.50064	1.61209	5.40006	1.75992
rVAR2-6_50nM	3.50539	1.78077	2.82355	4.04978	1.56105	1.68212	2.79113	5.67027	2.68908
rVAR2-6_100nM	5.71933	2.6275	4.14357	22.4184	1.74419	2.26129	1.57267	9.27371	4.10539
rVAR2-6_200nM	8.3098	5.04904	22.4818	26.8434	1.98278	3.16713	2.71735	11.7315	6.43459
rVAR2-7_0nM	1	1	1	1	1	1	1	1	1
rVAR2-7_25nM	9.1588	14.9283	11.4679	5.36718	11.7779	6.17129	6.83439	3.91959	1.80316
rVAR2-7_50nM	16.5776	23.4296	18.2596	8.15176	16.8659	7.99101	11.3701	7.88893	2.73019
rVAR2-7_100nM	24.5539	31.2801	23.173	11.4371	17.0603	10.5852	12.8102	9.97926	4.81379
rVAR2-7_200nM	27.586	32.524	22.0463	13.7007	16.8465	10.9238	16.4734	13.1501	6.91416

## Sheet: Fig2b
Cancer cell lines	CD44				CSPG4				SDC1
	Exp1	Exp2	Exp3		Exp1	Exp2	Exp3		Exp1	Exp2	Exp3
A549	0.83	0.89	0.86		0.44	0.55	0.616		0.41	0.43	0.36
SW480	0.91	0.96	0.96		0.65	0.61	0.61		0.44	0.51	0.64
SW620	0.96	0.86	0.85		0.72	0.42	0.7		0.37	0.41	0.42

## Sheet: Fig2c
cells/ul	ln(cells/ul)		ofCS-CD44			ofCS-CSPG4			ofCS-SDC1
			Exp1	Exp2		Exp1	Exp2		Exp1	Exp2
0	0		-0.0015	0.0015		-0.019	0.019		0.001	-0.001
15	2.70805		0.0455	0.0345		0.001	0.008		0.024	0.02
30	3.4012		0.0445	0.0245		0.048	0.04		0.034	0.028
60	4.09434		0.0675	0.0535		0.081	0.039		0.091	0.066
120	4.78749		0.1145	0.0835		0.086	0.041		0.089	0.097
250	5.52146		0.1365	0.1615		0.049	0.067		0.105	0.126
500	6.21461		0.1205	0.0945		0.056	0.056		0.083	0.086
1000	6.90776		0.1445	0.1575		0.194	0.15		0.153	0.162
2000	7.6009		0.3815	0.3535		0.403	0.407		0.285	0.295
3000	8.00637		0.5975	0.4805		0.536	0.444		0.423	0.428
5000	8.51719		0.6085	0.6095		0.61	0.616		0.57	0.648
7000	8.85367		0.7545	0.6795		0.811	0.755		0.675	0.536
9000	9.10498		0.8685	0.7745		0.841	0.797		0.686	0.647
11100	9.3147		0.8605	0.7125		0.795	0.819		0.729	0.687
21500	9.97581		0.74	0.6412		0.6917	0.7043		0.6342	0.5908

## Sheet: Fig2d
SW480 cell lysate	√	√	－	√	√	√	√	√	√	√	－	－	－	－	－
chase ABC	－	√	－	－	－	－	－	－	－	－	－	√	－	－	√
CSA （mg/ml）	－	－	－	3.75*10-5	3.75*10-4	3.75*10-3	3.75*10-2	3.75*10-1	3.75	7.5	－	－	－	－	－
patient plasma	－	－	－	－	－	－	－	－	－	－	√	√	－	√	√
decorin	－	－	－	－	－	－	－	－	－	－	－	－	√	√	√
Exp1	0.522	0.16	0.074	0.684	0.64	0.767	0.784	0.617	0.461	0.294	0.597195	0.187	0.183	0.309884	0.09
Exp2	0.579	0.13	0.076	0.597	0.663	0.611	0.468	0.303	0.199	0.205	0.609508	0.18	0.16	0.291415	0.109
Exp3	N/A	N/A	N/A	1.141	0.427	0.522	0.546	0.276	0.199	0.181	N/A	N/A	N/A	N/A	N/A

## Sheet: Fig 4n
Plasma ofCS-CD44	OR	Lower confidence interval	Upper confidence interval	P
<P20	1	1	1	/
P20-P30	3.805	2.39	6.058	1.78327e-08
P30-P40	8.357	5.49	12.722	4.08271e-23
P40-P50	9.927	6.562	15.018	1.64575e-27
P50-P60	15.062	10.076	22.516	6.4659e-40
P60-P70	13.833	9.233	20.727	3.80883e-37
P70-P80	17.199	11.535	25.643	2.74145e-44
P80-P90	18.101	12.154	26.958	4.47529e-46
≥P90	27.792	18.794	41.098	2.72219e-62
Ptrend				1.65366e-114

## Sheet: Fig 4o
Plasma ofCS-CD44	OR	Lower confidence interval	Upper confidence interval	P
<P20	1	1	1	/
P20-P30	5.27	2.623	10.591	3.04569e-06
P30-P40	6.915	3.521	13.582	1.97475e-08
P40-P50	9.808	5.107	18.833	6.9681e-12
P50-P60	19.094	10.219	35.678	2.31299e-20
P60-P70	16.941	9.03	31.783	1.20072e-18
P70-P80	19.855	10.637	37.06	6.2941e-21
P80-P90	20.618	11.056	38.446	1.75953e-21
≥P90	27.302	14.741	50.567	7.2557e-26
Ptrend				2.28689e-66

## Sheet: supplementary figure 1
			Supplementary figure 1a											Supplementary figure 1b											Supplementary figure 1c
		Supplementary figure 1a												Supplementary figure 1b											Supplementary figure 1e. Exemplification of Gating strategy for flow cytometry.
														Anti V5 antibody
																									In FSC/SSC plot, cells were distributed diagonally and two distinct cell populations can be identified. The bottom left one was considered as cell debris, and the other one was the starting cell population.

## Sheet: supplementary figure 2b
Cancer cell lines	CD44				CSPG4				SDC1
	Exp1	Exp2	Exp3		Exp1	Exp2	Exp3		Exp1	Exp2	Exp3
HCT116	0.8	0.47	0.36		0.47	0.26	0.44		0.33	0.27	0.34
LoVo	0.16	0.2	0.18		0.11	0.09	0.16		0.1	0.11	0.13
CaCo2	0.84	0.73	0.78		0.4	0.53	0.65		0.67	0.66	0.68
KYSE180	0.45	0.57	0.61		0.61	0.64	0.61		0.49	0.58	0.65
KYSE30	0.38	0.54	0.4		0.52	0.34	0.51		0.39	0.45	0.46
HT29	0.49	0.6	0.45		0.21	0.21	0.22		0.26	0.23	0.3

## Sheet: supplementary figure 2c
	Decorin	chABC treated decorin	CSA	BSA
Exp1	1.541	0.414	0.845	0.186
Exp2	1.411	0.503	0.93	0.134

## Sheet: supplementary figure 3c
No_Plate	X96multiplate_position	sample_ID	Group	Total CD44_position	OD450	OD450-BLANK	total_CD44_ngperml	ofCS_CD44_RU	ratio	Group	cancertype	gender	age	test_group
2020-6cancer&180control—plate1	A02	舌癌001135	Cancer patients	A01	1.404	1.347	147.959	3.44045	0.0232527	Cancer patients	tongue cancer	male	52	1
2020-6cancer&180control—plate1	B11	肠癌023554	Cancer patients	A02	1.988	1.931	207.551	12.9047	0.062176	Cancer patients	CRC	male	54	1
2020-6cancer&180control—plate1	C01	802175	Healthy control	A03	1.24	1.183	131.224	9.55003	0.0727763	Healthy control	healthy control	male	39	1
2020-6cancer&180control—plate1	C05	700036	Healthy control	A04	1.403	1.346	147.857	4.02558	0.0272262	Healthy control	healthy control	female	47	1
2020-6cancer&180control—plate1	C12	舌癌001139	Cancer patients	A05	1.866	1.809	195.102	1.83552	0.00940802	Cancer patients	tongue cancer	female	54	2
2020-6cancer&180control—plate1	D01	舌癌001149	Cancer patients	A06	0.821	0.764	88.4694	6.20036	0.0700848	Cancer patients	tongue cancer	male	28	1
2020-6cancer&180control—plate1	D05	802195	Healthy control	A07	0.862	0.805	92.6531	1.88421	0.0203362	Healthy control	healthy control	female	23	1
2020-6cancer&180control—plate1	E02	肠癌023247	Cancer patients	A08	1.745	1.688	182.755	15.5	0.0848128	Cancer patients	CRC	male	50	1
2020-6cancer&180control—plate1	E04	802234	Healthy control	A09	1.878	1.821	196.327	2.35378	0.0119891	Healthy control	healthy control	male	25	1
2020-6cancer&180control—plate1	E05	泌尿014454	Cancer patients	A10	1.498	1.441	157.551	4.24196	0.0269244	Cancer patients	ccRCC	male	38	1
2020-6cancer&180control—plate1	F05	700097	Healthy control	B01	1.385	1.328	146.02	2.94037	0.0201367	Healthy control	healthy control	female	66	1
2020-6cancer&180control—plate1	F09	泌尿014449	Cancer patients	B02	1.551	1.494	162.959	8.94504	0.0548913	Cancer patients	ccRCC	male	49	1
2020-6cancer&180control—plate1	G10	700121	Healthy control	B03	1.767	1.71	185	2.065	0.0111622	Healthy control	healthy control	female	67	1
2020-6cancer&180control—plate1	H06	700103	Healthy control	B04	1.897	1.84	198.265	1.93418	0.00975554	Healthy control	healthy control	female	62	1
2020-6cancer&180control—plate2	A02	泌尿014509	Cancer patients	B05	1.737	1.68	181.939	7.64484	0.0420188	Cancer patients	ccRCC	male	51	1
2020-6cancer&180control—plate2	A03	泌尿014443	Cancer patients	B06	2.16	2.103	225.102	2.11977	0.00941694	Cancer patients	BLCA	male	58	2
2020-6cancer&180control—plate2	A04	鼻咽025903	Cancer patients	B07	2.216	2.159	230.816	6.04015	0.0261687	Cancer patients	NPC	male	48	1
2020-6cancer&180control—plate2	A08	泌尿014393	Cancer patients	B08	2.638	2.581	273.878	5.80757	0.021205	Cancer patients	BLCA	male	58	1
2020-6cancer&180control—plate2	A10	泌尿014473	Cancer patients	B09	1.661	1.604	174.184	10.3303	0.0593068	Cancer patients	BLCA	male	66	1
2020-6cancer&180control—plate2	B05	802203	Healthy control	B10	1.625	1.568	170.51	5.36893	0.0314874	Healthy control	healthy control	female	23	1
2020-6cancer&180control—plate2	B12	700111	Healthy control	C01	2.54	2.483	263.878	3.87058	0.0146681	Healthy control	healthy control	female	75	1
2020-6cancer&180control—plate2	C04	700114	Healthy control	C02	2.638	2.581	273.878	4.13236	0.0150883	Healthy control	healthy control	female	69	1
2020-6cancer&180control—plate2	C06	802256	Healthy control	C03	2.055	1.998	214.388	3.01836	0.014079	Healthy control	healthy control	male	24	1
2020-6cancer&180control—plate2	C09	舌癌001129	Cancer patients	C04	2.346	2.289	244.082	18.8624	0.0772792	Cancer patients	tongue cancer	male	60	1
2020-6cancer&180control—plate2	D02	舌癌001158	Cancer patients	C05	1.421	1.364	149.694	13.4215	0.0896597	Cancer patients	tongue cancer	male	58	1
2020-6cancer&180control—plate2	D03	802165	Healthy control	C06	1.664	1.607	174.49	5.09506	0.0291998	Healthy control	healthy control	female	29	1
2020-6cancer&180control—plate2	D09	鼻咽025880	Cancer patients	C07	1.31	1.253	138.367	8.6006	0.0621578	Cancer patients	NPC	male	36	1
2020-6cancer&180control—plate2	F04	802235	Healthy control	C08	1.486	1.429	156.327	3.67314	0.0234966	Healthy control	healthy control	female	21	1
2020-6cancer&180control—plate2	F12	802143	Healthy control	C09	1.698	1.641	177.959	2.35378	0.0132265	Healthy control	healthy control	female	18	1
2020-6cancer&180control—plate2	G04	802159	Healthy control	C10	0.059	0.002	10.7143	7.35047	0.686044	Healthy control	healthy control	male	18	1
2020-6cancer&180control—plate2	G08	802251	Healthy control	D01	1.764	1.707	184.694	8.26943	0.0447737	Healthy control	healthy control	male	63	1
2020-6cancer&180control—plate2	G12	802184	Healthy control	D02	1.335	1.278	140.918	2.68293	0.0190389	Healthy control	healthy control	female	44	1
2020-6cancer&180control—plate2	H03	泌尿014379	Cancer patients	D03	1.507	1.45	158.469	2.82714	0.0178403	Cancer patients	BLCA	male	62	1
2020-6cancer&180control—plate2	H08	泌尿014369	Cancer patients	D04	2.015	1.958	210.306	1.52819	0.0072665	Cancer patients	BLCA	male	47	1
2020-6cancer&180control—plate2	H09	700174	Healthy control	D05	1.629	1.572	170.918	1.46935	0.00859676	Healthy control	healthy control	male	68	1
2020-6cancer&180control—plate3	A03	泌尿014452	Cancer patients	D06	2.035	1.978	212.347	15.0995	0.0711076	Cancer patients	ccRCC	male	66	1
2020-6cancer&180control—plate3	A05	802225	Healthy control	D07	2.084	2.027	217.347	1.95967	0.00901631	Healthy control	healthy control	male	23	1
2020-6cancer&180control—plate3	A11	700052	Healthy control	D08	2.341	2.284	243.571	4.71024	0.0193382	Healthy control	healthy control	male	63	1
2020-6cancer&180control—plate3	A12	食癌008504	Cancer patients	D09	1.626	1.569	170.612	25.8241	0.151361	Cancer patients	ESCC	male	62	1
2020-6cancer&180control—plate3	B02	802149	Healthy control	D10	1.669	1.612	175	5.51133	0.0314933	Healthy control	healthy control	female	75	1
2020-6cancer&180control—plate3	B03	舌癌001145	Cancer patients	E01	1.432	1.375	150.816	5.80757	0.0385076	Cancer patients	tongue cancer	male	67	1
2020-6cancer&180control—plate3	B04	802158	Healthy control	E02	1.24	1.183	131.224	21.5002	0.163843	Healthy control	healthy control	male	31	2
2020-6cancer&180control—plate3	B08	食癌008480	Cancer patients	E03	2.633	2.576	273.367	13.7775	0.0503992	Cancer patients	ESCC	male	82	1
2020-6cancer&180control—plate3	C02	700020	Healthy control	E04	1.091	1.034	116.02	2.68293	0.0231247	Healthy control	healthy control	female	46	1
2020-6cancer&180control—plate3	D04	泌尿014363	Cancer patients	E05	2.214	2.157	230.612	12.7369	0.0552308	Cancer patients	ccRCC	female	51	1
2020-6cancer&180control—plate3	D05	802230	Healthy control	E06	1.223	1.166	129.49	20.9447	0.161748	Healthy control	healthy control	male	31	2
2020-6cancer&180control—plate3	D08	802150	Healthy control	E07	2.798	2.741	290.204	1362.77	4.69592	Healthy control	healthy control	male	75	2
2020-6cancer&180control—plate3	E01	泌尿014446	Cancer patients	E08	0.927	0.87	99.2857	4.96342	0.0499912	Cancer patients	BLCA	male	55	1
2020-6cancer&180control—plate3	E08	700161	Healthy control	E09	1.738	1.681	182.041	95.6035	0.525176	Healthy control	healthy control	female	56	2
2020-6cancer&180control—plate3	F01	泌尿014350	Cancer patients	E10	1.847	1.79	193.163	2.11977	0.010974	Cancer patients	BLCA	female	64	2
2020-6cancer&180control—plate3	F04	鼻咽025856	Cancer patients	F01	1.865	1.808	195	7.06743	0.0362432	Cancer patients	NPC	male	37	1
2020-6cancer&180control—plate3	G08	802152	Healthy control	F02	0.258	0.201	31.0204	2.20467	0.0710715	Healthy control	healthy control	female	71	1
2020-6cancer&180control—plate4	H10	鼻咽025836	Cancer patients	F03	1.14	1.083	121.02	1.93418	0.0159823	Cancer patients	NPC	male	44	1
2020-6cancer&180control—plate3	H09	舌癌001116	Cancer patients	F04	1.063	1.006	113.163	8.1619	0.072125	Cancer patients	tongue cancer	male	52	1
2020-6cancer&180control—plate4	A04	肠癌023262	Cancer patients	F05	1.643	1.586	172.347	3.44045	0.0199623	Cancer patients	CRC	female	46	1
2020-6cancer&180control—plate4	A07	700085	Healthy control	F06	2.244	2.187	233.673	23.2568	0.0995268	Healthy control	healthy control	male	63	2
2020-6cancer&180control—plate4	D01	802214	Healthy control	F07	2.008	1.951	209.592	1.67482	0.00799087	Healthy control	healthy control	female	68	1
2020-6cancer&180control—plate4	D03	食癌008479	Cancer patients	F08	1.556	1.499	163.469	5.16219	0.031579	Cancer patients	ESCC	male	63	1
2020-6cancer&180control—plate4	D12	700264	Healthy control	F09	2.329	2.272	242.347	3.77057	0.0155585	Healthy control	healthy control	female	56	1
2020-6cancer&180control—plate4	F06	肠癌023385	Cancer patients	F10	2.765	2.708	286.837	2.41621	0.00842363	Cancer patients	CRC	male	70	2
2020-6cancer&180control—plate4	G08	泌尿014346	Cancer patients	G01	2.14	2.083	223.061	2.11977	0.0095031	Cancer patients	BLCA	male	67	1
2020-6cancer&180control—plate4	G10	肠癌023366	Cancer patients	G02	1.992	1.935	207.959	3.26496	0.0157	Cancer patients	CRC	female	75	1
2020-6cancer&180control—plate3	G11	泌尿014348	Cancer patients	G03	2.087	2.03	217.653	2.03815	0.00936421	Cancer patients	BLCA	male	59	1
2020-6cancer&180control—plate5	A04	700132	Healthy control	G04	2.636	2.579	273.673	1.7881	0.00653369	Healthy control	healthy control	female	64	1
2020-6cancer&180control—plate5	C01	700215	Healthy control	G05	2.156	2.099	224.694	2.29296	0.0102048	Healthy control	healthy control	female	62	1
2020-6cancer&180control—plate5	D02	700045	Healthy control	G06	0.194	0.137	24.4898	1.58939	0.0649001	Healthy control	healthy control	male	65	1
2020-6cancer&180control—plate5	D03	泌尿014453	Cancer patients	G07	1.792	1.735	187.551	17.6675	0.0942011	Cancer patients	BLCA	female	68	1
2020-6cancer&180control—plate5	D08	700047	Healthy control	G08	2.538	2.481	263.673	1.88421	0.00714599	Healthy control	healthy control	male	65	1
2020-6cancer&180control—plate5	D09	鼻咽025853	Cancer patients	G09	1.555	1.498	163.367	7.35047	0.0449935	Cancer patients	NPC	male	33	1
2020-6cancer&180control—plate5	D10	802238	Healthy control	G10	2.204	2.147	229.592	2.57962	0.0112357	Healthy control	healthy control	male	17	1
2020-6cancer&180control—plate5	D11	舌癌001121	Cancer patients	H01	1.71	1.653	179.184	13.959	0.0779034	Cancer patients	tongue cancer	male	57	1
2020-6cancer&180control—plate5	E02	700232	Healthy control	H02	2.709	2.652	281.122	1.52819	0.00543603	Healthy control	healthy control	female	71	1
2020-6cancer&180control—plate5	E03	802201	Healthy control	H03	1.359	1.302	143.367	2.03815	0.0142163	Healthy control	healthy control	male	32	1
2020-6cancer&180control—plate5	F06	肠癌023452	Cancer patients	H04	2.031	1.974	211.939	3.72153	0.0175595	Cancer patients	CRC	female	62	1
2020-6cancer&180control—plate5	E05	泌尿014392	Cancer patients	H05	2.272	2.215	236.531	2.71828	0.0114923	Cancer patients	ccRCC	male	46	1
2020-6cancer&180control—plate5	G04	鼻咽025898	Cancer patients	H06	2.205	2.148	229.694	8.48876	0.0369569	Cancer patients	NPC	male	43	1
2020-6cancer&180control—plate5	G08	700214	Healthy control	H07	1.543	1.486	162.143	2.1477	0.0132457	Healthy control	healthy control	female	62	1
2020-6cancer&180control—plate5	G09	食癌008451	Cancer patients	H08	2.265	2.208	235.816	2.48029	0.0105179	Cancer patients	ESCC	female	64	1
2020-6cancer&180control—plate5	G10	802125	Healthy control	H09	1.606	1.549	168.571	1.95967	0.0116251	Healthy control	healthy control	male	16	1
2020-6cancer&180control—plate5	H03	802185	Healthy control	H10	1.756	1.699	183.878	3.09841	0.0168504	Healthy control	healthy control	male	18	1
2020-6cancer&180control—plate5	H07	肠癌023394	Cancer patients	H11	2.105	2.048	219.49	2.32317	0.0105844	Cancer patients	CRC	female	53	2
2020-6cancer&180control—plate5	H08	802140	Healthy control	H12	1.747	1.69	182.959	2.71828	0.0148573	Healthy control	healthy control	male	18	1
